# Supplementary material for: A Novel Solid Phase Extraction Sample Preparation Method for Lipidomic Analysis of Human Plasma Using Liquid Chromatography/Mass Spectrometry
Source: Metabolites. 2021 May 4;11(5):294. doi: 10.3390/metabo11050294 (PMC8147762; doi:10.3390/metabo11050294)
Supplement: Supplementary file 1 [file metabolites-11-00294-s001.zip]

Archive with 2 entries (2 files):
- Apffel et al-supplementary materials(Revised).pdf
- Supplementary Table S2.xlsx
